# Supplementary material for: Superoxide Dismutase Mimetic Avasopasem Manganese Enhances Radiation Therapy Effectiveness in Soft Tissue Sarcomas and Accelerates Wound Healing
Source: Antioxidants (Basel). 2024 May 10;13(5):587. doi: 10.3390/antiox13050587 (PMC11117842; doi:10.3390/antiox13050587)
Supplement: Supplementary file 1 [file antioxidants-13-00587-s001.zip]

Archive with 1 entries (1 files):
- antioxidants-2969416-supplementary.pdf
